# Supplementary material for: Status of Ecosystem Services in Abandoned Mining Areas in the Iberian Peninsula: Management Proposal
Source: Toxics. 2023 Mar 17;11(3):275. doi: 10.3390/toxics11030275 (PMC10051972; doi:10.3390/toxics11030275)
Supplement: Supplementary file 1 [file toxics-11-00275-s001.zip]

Archive with 1 entries (1 files):
- toxics-2273186-supplementary.pdf
